# Supplementary material for: iTRAQ-Based Quantitative Proteomic Analysis of Embryogenic and Non-embryogenic Calli Derived from a Maize (Zea mays L.) Inbred Line Y423
Source: Int J Mol Sci. 2018 Dec 12;19(12):4004. doi: 10.3390/ijms19124004 (PMC6321184; doi:10.3390/ijms19124004)
Supplement: Supplementary file 1 [file ijms-19-04004-s001.zip]

Archive with 9 entries (9 files):
- Fig S1.tif
- Fig S2 .tif
- Fig S3 .tif
- Fig S4.tif
- Fig S5.tif
- Fig S6.tif
- Table S1  Primers of qRT.pdf
- Table S2 up and down annot.xlsx
- Table S3 KEGG pathways.xlsx
