# Supplementary material for: iTRAQ-Based Quantitative Proteomic Analysis of Embryogenic and Non-embryogenic Calli Derived from a Maize (Zea mays L.) Inbred Line Y423
Source: Int J Mol Sci. 2018 Dec 12;19(12):4004. doi: 10.3390/ijms19124004 (PMC6321184; doi:10.3390/ijms19124004)
Supplement: Supplementary file 1 [file ijms-19-04004-s001.zip › Table S3 KEGG pathways.xlsx]

## Sheet: Sheet1
Table S3 KEGG pathways of DAPS between EC and NEC
#	Pathway	Diff Proteins with pathway annotation (500)	All Proteins with pathway annotation (3975)	p-value	Pathway ID
1	Metabolic pathways	222 (44.4%)	1234 (31.04%)	1.18707e-11	ko01100
2	Biosynthesis of secondary metabolites	145 (29%)	733 (18.44%)	4.093e-10	ko01110
3	Pyruvate metabolism	25 (5%)	91 (2.29%)	8.73861e-05	ko00620
4	Cysteine and methionine metabolism	15 (3%)	42 (1.06%)	9.6537e-05	ko00270
5	Phenylpropanoid biosynthesis	27 (5.4%)	112 (2.82%)	0.000490987	ko00940
6	alpha-Linolenic acid metabolism	11 (2.2%)	32 (0.81%)	0.00119968	ko00592
7	Starch and sucrose metabolism	24 (4.8%)	102 (2.57%)	0.00143675	ko00500
8	Pentose and glucuronate interconversions	11 (2.2%)	35 (0.88%)	0.002726	ko00040
9	One carbon pool by folate	6 (1.2%)	13 (0.33%)	0.00302337	ko00670
10	Glyoxylate and dicarboxylate metabolism	15 (3%)	59 (1.48%)	0.00507548	ko00630
11	Propanoate metabolism	9 (1.8%)	28 (0.7%)	0.0055563	ko00640
12	Fatty acid metabolism	12 (2.4%)	44 (1.11%)	0.0064716	ko00071
13	Amino sugar and nucleotide sugar metabolism	19 (3.8%)	84 (2.11%)	0.00690182	ko00520
14	Tryptophan metabolism	8 (1.6%)	24 (0.6%)	0.00692104	ko00380
15	Valine, leucine and isoleucine degradation	10 (2%)	34 (0.86%)	0.00711884	ko00280
16	Linoleic acid metabolism	5 (1%)	11 (0.28%)	0.00744278	ko00591
17	Phenylalanine metabolism	17 (3.4%)	73 (1.84%)	0.00765098	ko00360
18	Cyanoamino acid metabolism	10 (2%)	35 (0.88%)	0.00887597	ko00460
19	Biosynthesis of unsaturated fatty acids	8 (1.6%)	25 (0.63%)	0.00908449	ko01040
20	Peroxisome	14 (2.8%)	58 (1.46%)	0.010799	ko04146
21	Nitrogen metabolism	10 (2%)	36 (0.91%)	0.0109472	ko00910
22	Glycolysis / Gluconeogenesis	23 (4.6%)	113 (2.84%)	0.0118969	ko00010
23	Sulfur metabolism	6 (1.2%)	17 (0.43%)	0.0140273	ko00920
24	Arginine and proline metabolism	12 (2.4%)	50 (1.26%)	0.0184478	ko00330
25	Glycosphingolipid biosynthesis - globo series	4 (0.8%)	9 (0.23%)	0.0185316	ko00603
26	Phenylalanine, tyrosine and tryptophan biosynthesis	10 (2%)	39 (0.98%)	0.0193727	ko00400
27	Other glycan degradation	9 (1.8%)	34 (0.86%)	0.0212224	ko00511
28	beta-Alanine metabolism	6 (1.2%)	19 (0.48%)	0.0247155	ko00410
29	Glutathione metabolism	16 (3.2%)	77 (1.94%)	0.0274481	ko00480
30	Lysine degradation	6 (1.2%)	20 (0.5%)	0.0316702	ko00310
31	Benzoxazinoid biosynthesis	6 (1.2%)	20 (0.5%)	0.0316702	ko00402
32	Alanine, aspartate and glutamate metabolism	11 (2.2%)	48 (1.21%)	0.0325127	ko00250
33	Glycine, serine and threonine metabolism	12 (2.4%)	55 (1.38%)	0.0372774	ko00260
34	Sphingolipid metabolism	5 (1%)	17 (0.43%)	0.0526673	ko00600
35	Glycerolipid metabolism	8 (1.6%)	35 (0.88%)	0.0643331	ko00561
36	Glycosphingolipid biosynthesis - ganglio series	3 (0.6%)	8 (0.2%)	0.0682186	ko00604
37	Fatty acid biosynthesis	6 (1.2%)	24 (0.6%)	0.0714582	ko00061
38	Tyrosine metabolism	7 (1.4%)	30 (0.75%)	0.0737666	ko00350
39	Photosynthesis	8 (1.6%)	37 (0.93%)	0.0845926	ko00195
40	Histidine metabolism	3 (0.6%)	9 (0.23%)	0.0930621	ko00340
41	DNA replication	7 (1.4%)	32 (0.81%)	0.0981461	ko03030
42	Ascorbate and aldarate metabolism	8 (1.6%)	39 (0.98%)	0.108189	ko00053
43	Valine, leucine and isoleucine biosynthesis	6 (1.2%)	28 (0.7%)	0.130801	ko00290
44	Glycosaminoglycan degradation	3 (0.6%)	11 (0.28%)	0.151547	ko00531
45	Selenocompound metabolism	4 (0.8%)	18 (0.45%)	0.182359	ko00450
46	Isoquinoline alkaloid biosynthesis	3 (0.6%)	12 (0.3%)	0.1842	ko00950
47	Terpenoid backbone biosynthesis	6 (1.2%)	31 (0.78%)	0.186748	ko00900
48	Ribosome	30 (6%)	203 (5.11%)	0.19263	ko03010
49	Butanoate metabolism	5 (1%)	25 (0.63%)	0.198315	ko00650
50	Pentose phosphate pathway	8 (1.6%)	46 (1.16%)	0.214743	ko00030
51	Galactose metabolism	9 (1.8%)	53 (1.33%)	0.215788	ko00052
52	Homologous recombination	3 (0.6%)	13 (0.33%)	0.21847	ko03440
53	Steroid biosynthesis	3 (0.6%)	13 (0.33%)	0.21847	ko00100
54	Biotin metabolism	1 (0.2%)	2 (0.05%)	0.235778	ko00780
55	Citrate cycle (TCA cycle)	10 (2%)	62 (1.56%)	0.247182	ko00020
56	RNA degradation	12 (2.4%)	77 (1.94%)	0.256298	ko03018
57	C5-Branched dibasic acid metabolism	2 (0.4%)	8 (0.2%)	0.266119	ko00660
58	Flavonoid biosynthesis	7 (1.4%)	43 (1.08%)	0.292401	ko00941
59	Mismatch repair	4 (0.8%)	22 (0.55%)	0.296605	ko03430
60	Limonene and pinene degradation	3 (0.6%)	16 (0.4%)	0.326494	ko00903
61	Lysine biosynthesis	3 (0.6%)	17 (0.43%)	0.362936	ko00300
62	Stilbenoid, diarylheptanoid and gingerol biosynthesis	5 (1%)	32 (0.81%)	0.376041	ko00945
63	Proteasome	8 (1.6%)	56 (1.41%)	0.407984	ko03050
64	Indole alkaloid biosynthesis	1 (0.2%)	4 (0.1%)	0.416049	ko00901
65	Sulfur relay system	1 (0.2%)	4 (0.1%)	0.416049	ko04122
66	Inositol phosphate metabolism	4 (0.8%)	26 (0.65%)	0.417089	ko00562
67	Pantothenate and CoA biosynthesis	3 (0.6%)	20 (0.5%)	0.469296	ko00770
68	Phagosome	9 (1.8%)	67 (1.69%)	0.471211	ko04145
69	Porphyrin and chlorophyll metabolism	5 (1%)	36 (0.91%)	0.480307	ko00860
70	Sesquiterpenoid and triterpenoid biosynthesis	1 (0.2%)	5 (0.13%)	0.489576	ko00909
71	Synthesis and degradation of ketone bodies	1 (0.2%)	5 (0.13%)	0.489576	ko00072
72	Tropane, piperidine and pyridine alkaloid biosynthesis	2 (0.4%)	14 (0.35%)	0.541329	ko00960
73	Carbon fixation in photosynthetic organisms	9 (1.8%)	71 (1.79%)	0.544603	ko00710
74	Folate biosynthesis	1 (0.2%)	6 (0.15%)	0.553861	ko00790
75	Non-homologous end-joining	1 (0.2%)	6 (0.15%)	0.553861	ko03450
76	Isoflavonoid biosynthesis	3 (0.6%)	23 (0.58%)	0.566961	ko00943
77	Flavone and flavonol biosynthesis	3 (0.6%)	23 (0.58%)	0.566961	ko00944
78	Purine metabolism	13 (2.6%)	105 (2.64%)	0.570075	ko00230
79	Glucosinolate biosynthesis	1 (0.2%)	7 (0.18%)	0.610064	ko00966
80	Aminoacyl-tRNA biosynthesis	7 (1.4%)	59 (1.48%)	0.625839	ko00970
81	Arachidonic acid metabolism	1 (0.2%)	8 (0.2%)	0.659199	ko00590
82	Nucleotide excision repair	4 (0.8%)	37 (0.93%)	0.702036	ko03420
83	Phosphatidylinositol signaling system	2 (0.4%)	20 (0.5%)	0.737156	ko04070
84	Fatty acid elongation	1 (0.2%)	10 (0.25%)	0.739704	ko00062
85	Carotenoid biosynthesis	4 (0.8%)	40 (1.01%)	0.759565	ko00906
86	Glycerophospholipid metabolism	4 (0.8%)	40 (1.01%)	0.759565	ko00564
87	Ribosome biogenesis in eukaryotes	6 (1.2%)	59 (1.48%)	0.770048	ko03008
88	Ether lipid metabolism	1 (0.2%)	11 (0.28%)	0.772528	ko00565
89	Zeatin biosynthesis	2 (0.4%)	22 (0.55%)	0.78442	ko00908
90	Vitamin B6 metabolism	1 (0.2%)	14 (0.35%)	0.84822	ko00750
91	Cutin, suberine and wax biosynthesis	1 (0.2%)	16 (0.4%)	0.884125	ko00073
92	Base excision repair	1 (0.2%)	19 (0.48%)	0.922725	ko03410
93	Plant hormone signal transduction	8 (1.6%)	98 (2.47%)	0.939039	ko04075
94	Riboflavin metabolism	1 (0.2%)	21 (0.53%)	0.941026	ko00740
95	Fructose and mannose metabolism	4 (0.8%)	59 (1.48%)	0.950275	ko00051
96	Spliceosome	12 (2.4%)	143 (3.6%)	0.958389	ko03040
97	Ubiquinone and other terpenoid-quinone biosynthesis	1 (0.2%)	24 (0.6%)	0.960693	ko00130
98	RNA polymerase	1 (0.2%)	25 (0.63%)	0.965668	ko03020
99	Pyrimidine metabolism	5 (1%)	78 (1.96%)	0.97554	ko00240
100	mRNA surveillance pathway	5 (1%)	88 (2.21%)	0.990266	ko03015
101	Plant-pathogen interaction	6 (1.2%)	105 (2.64%)	0.994062	ko04626
102	RNA transport	11 (2.2%)	163 (4.1%)	0.995203	ko03013
103	Oxidative phosphorylation	6 (1.2%)	109 (2.74%)	0.99591	ko00190
104	Endocytosis	2 (0.4%)	62 (1.56%)	0.997742	ko04144
105	Ubiquitin mediated proteolysis	1 (0.2%)	53 (1.33%)	0.999235	ko04120
106	Protein processing in endoplasmic reticulum	5 (1%)	136 (3.42%)	0.999932	ko04141
